# Supplementary material for: Use of multivariate control charts to assess the status of reef fish assemblages in the Northwestern Hawaiian Islands
Source: PeerJ. 2017 Jul 31;5:e3651. doi: 10.7717/peerj.3651 (PMC5541928; doi:10.7717/peerj.3651)
Supplement: Data S1 — R scripts for obtaining multivariate control charts are provided in the supplemental file, S1.R. Raw data are also included as spe_mcc.Rda for species data and as fac_mcc.Rda for explanatory variables. [file peerj-05-3651-s001.zip]

Archive with 3 entries (3 files):
- fac_mcc.Rda
- S1.R
- spe_mcc.Rda
