# Supplementary material for: Use of multivariate control charts to assess the status of reef fish assemblages in the Northwestern Hawaiian Islands
Source: PeerJ. 2017 Jul 31;5:e3651. doi: 10.7717/peerj.3651 (PMC5541928; doi:10.7717/peerj.3651)
Supplement: Data S1 — R scripts for obtaining multivariate control charts are provided in the supplemental file, S1.R. Raw data are also included as spe_mcc.Rda for species data and as fac_mcc.Rda for explanatory variables. [file peerj-05-3651-s001.zip › S1.R]

###  Multivariate Analaysis of Coral Reef Fish Data ###

library(vegan)
library(ggplot2)
library(gridExtra)

load("spe_mcc.Rda") # Fish data
load("fac_mcc.Rda") # Covariates

# Fish data
spe_sqrt <- sqrt(spe_mcc)
spe_bray <- vegdist(spe_sqrt,"bray")

d_bray <- as.matrix(spe_bray)*100 # scale from 0 to 100
a_bray <- -0.5*d_bray*d_bray
In <- diag(nrow(a_bray))
ln <- matrix(1/nrow(a_bray),nrow=nrow(a_bray),ncol=nrow(a_bray))
g_bray <- (In-ln)%*%a_bray%*%(In-ln)
g_eig <- eigen(g_bray)
g_pco_score <- g_eig$vectors%*%diag(abs(g_eig$values)^0.5)

# Covariates
loc <- prcomp(fac_mcc[,c("LATITUDE","LONGITUDE")],center=T,scale.=F)
pc1 <- predict(loc,newdat=fac_mcc[,c("LATITUDE","LONGITUDE")])[,1]
pc1_sc <- scale(pc1)

cov <- as.data.frame(pc1_sc)
cov$hab <- fac_mcc$ZONE_DEPTH
colnames(cov) <- c("loc","hab")
Xcr <- model.matrix(~cov$loc+cov$hab-1)

# fitted
H <- Xcr%*%(solve(t(Xcr)%*%Xcr))%*%t(Xcr)
outPro_fit <- H%*%g_bray%*%H
dbrda <- eigen(outPro_fit)
dbscore <- dbrda$vectors%*%diag(abs(dbrda$values)^0.5)

sum(diag(outPro_fit))/sum(diag(g_bray))*100  # %variation explained by covariates

# residuals
I <- diag(nrow(g_bray))
res <- (I-H)%*%g_bray%*%(I-H)
res_eig <- eigen(res)
res_pco_score <- res_eig$vectors%*%diag(abs(res_eig$values)^0.5)

######################## Control Chart #############################################
###### accounting for covariates
eig <- res_eig
pco_score <- res_pco_score

# ###### if not accounting for covariates
# eig <- g_eig
# pco_score <- g_pco_score

p <- length(eig$values[eig$values>=0]) ## # of positive eigenvalues
n <- length(eig$values[eig$values<0]) ## # of negative eigenvalues

pco <- as.data.frame(pco_score)
pco <- cbind(pco,fac_mcc)

pco_ave <- aggregate(pco[,1:(p+n)],by=list(pco$REGION,pco$YEAR),mean)  ## average per region, per year
colnames(pco_ave)[1:2] <- c("REGION","YEAR")

regions <- c("North","Mid","South")
dt_output <- data.frame(YEAR=character(0),ISLAND=character(0),dt=numeric(0))
dbt_output <- data.frame(YEAR=character(0),ISLAND=character(0),dbt=numeric(0))
for (i in 1:length(regions)) {
	subset <- regions[i]
	dat <- pco_ave[pco_ave$REGION==subset,]
	rownames(dat) <- dat$YEAR
	centroids_dat_sq <- as.matrix((dist(dat[,3:(2+p)]))^2-(dist(dat[,(2+p+1):(2+p+n)]))^2)
	
	cc_dat_sum <- data.frame(YEAR=colnames(centroids_dat_sq),t=1:ncol(centroids_dat_sq),SSt_1=NA,SSt=NA,dt=NA,SSb=NA,SSbt=NA,dbt=NA)
	for (i in 1:nrow(cc_dat_sum)) {
		cc_dat_sum$SSt[i] <- (sum(centroids_dat_sq[1:i,1:i])/2)/cc_dat_sum$t[i]
	}
	for (i in 2:nrow(cc_dat_sum)) {
		cc_dat_sum$SSt_1[i] <- cc_dat_sum$SSt[i-1]
	}
	for (i in 2:nrow(cc_dat_sum)) {
		cc_dat_sum$dt[i] <- sqrt(cc_dat_sum$t[i]/(cc_dat_sum$t[i]-1)*(cc_dat_sum$SSt[i]-cc_dat_sum$SSt_1[i]))
	}
	
	b <- nrow(centroids_dat_sq[rownames(centroids_dat_sq) %in% c("2007","2009"),])
	cc_dat_sum$SSb <- cc_dat_sum$SSt[cc_dat_sum$t==b]
	for (i in (b+1):nrow(cc_dat_sum)) {
		cc_dat_sum$SSbt[i] <- ((sum(centroids_dat_sq[1:b,1:b])/2)+sum(centroids_dat_sq[i,1:b]))/(b+1)
	}
	for (i in (b+1):nrow(cc_dat_sum)) {
		cc_dat_sum$dbt[i] <- sqrt((b+1)/b*(cc_dat_sum$SSbt[i]-cc_dat_sum$SSb[i]))
	}
	
	cc_dt <- data.frame(YEAR=cc_dat_sum$YEAR,REGION=rep(subset,nrow(cc_dat_sum)),dt=cc_dat_sum$dt)
	dt_output <- rbind(dt_output,cc_dt)
	
	cc_dbt <- data.frame(YEAR=cc_dat_sum$YEAR,REGION=rep(subset,nrow(cc_dat_sum)),dbt=cc_dat_sum$dbt)
	dbt_output <- rbind(dbt_output,cc_dbt)
}

dt_sum <- data.frame(YEAR=rep(c(2007:2016),3),REGION=rep(regions,each=10))
dt_sum <- merge(dt_sum,dt_output,by=c("YEAR","REGION"),all.x=T)
dt_sum$REGION <- factor(dt_sum$REGION,levels=c("North","Mid","South"))

dbt_sum <- data.frame(YEAR=rep(c(2009:2016),3),REGION=rep(regions,each=8))
dbt_sum <- merge(dbt_sum,dbt_output,by=c("YEAR","REGION"),all.x=T)
dbt_sum$REGION <- factor(dbt_sum$REGION,levels=c("North","Mid","South"))

p_dt <- ggplot(dt_sum,aes(x=YEAR,y=dt))+geom_point(aes(shape=REGION),size=2)+geom_line(aes(group=REGION))+
	scale_x_continuous(limits=c(2008,2016),breaks=2007:2016,minor_breaks=NULL)+ylim(0,35)+
	xlab("Year")+ylab(expression(italic(d[t])))+scale_shape_discrete(name="")
p_dbt <- ggplot(dbt_sum,aes(x=YEAR,y=dbt))+geom_point(aes(shape=REGION),size=2)+geom_line(aes(group=REGION))+
	scale_x_continuous(limits=c(2008,2016),breaks=2009:2016,minor_breaks=NULL)+ylim(0,35)+
	xlab("Year")+ylab(expression(italic({d^b}[t])))+scale_shape_discrete(name="")
p_dt
p_dbt

rm(dat,cc_dat_sum,cc_dbt,cc_dt,centroids_dat_sq,dt_output,dbt_output)

########################## bootstrap 90th percentile ##################################

nboot <- 1000
regions <- c("North","Mid","South")
dt_boot <- matrix(nrow=30,ncol=nboot)
dbt_boot <- matrix(nrow=24,ncol=nboot)

for(i in 1:nboot) {
	
	dt_output_boot <- data.frame(YEAR=character(0),ISLAND=character(0),dt=numeric(0))
	dbt_output_boot <- data.frame(YEAR=character(0),ISLAND=character(0),dbt=numeric(0))
	
	for (j in 1:length(regions)) {
		subset <- regions[j]
		subdat <- pco_ave[pco_ave$REGION==subset,]
		
		vec <- 1:nrow(subdat)
		boot_vec <- sample(vec,replace=T)
		subdat_boot <- subdat[boot_vec,3:(2+p+n)]
		subdat_boot$REGION <- subdat$REGION
		subdat_boot$YEAR <- subdat$YEAR
		
		rownames(subdat_boot) <- subdat_boot$YEAR
		centroids_dat_sq <- as.matrix((dist(subdat_boot[,1:p]))^2-(dist(subdat_boot[,(p+1):(p+n)]))^2)
		
		cc_dat_sum <- data.frame(YEAR=colnames(centroids_dat_sq),t=1:ncol(centroids_dat_sq),SSt_1=NA,SSt=NA,dt=NA,SSb=NA,SSbt=NA,dbt=NA)
		for (k in 1:nrow(cc_dat_sum)) {
			cc_dat_sum$SSt[k] <- (sum(centroids_dat_sq[1:k,1:k])/2)/cc_dat_sum$t[k]
		}
		for (k in 2:nrow(cc_dat_sum)) {
			cc_dat_sum$SSt_1[k] <- cc_dat_sum$SSt[k-1]
		}
		for (k in 2:nrow(cc_dat_sum)) {
			cc_dat_sum$dt[k] <- sqrt(cc_dat_sum$t[k]/(cc_dat_sum$t[k]-1)*(cc_dat_sum$SSt[k]-cc_dat_sum$SSt_1[k]))
		}
		
		b <- nrow(subdat_boot[subdat_boot$YEAR %in% 2007:2009,])
		cc_dat_sum$SSb <- cc_dat_sum$SSt[cc_dat_sum$t==b]
		for (k in (b+1):nrow(cc_dat_sum)) {
			cc_dat_sum$SSbt[k] <- ((sum(centroids_dat_sq[1:b,1:b])/2)+sum(centroids_dat_sq[k,1:b]))/(b+1)
		}
		for (k in (b+1):nrow(cc_dat_sum)) {
			cc_dat_sum$dbt[k] <- sqrt((b+1)/b*(cc_dat_sum$SSbt[k]-cc_dat_sum$SSb[k]))
		}
		
		cc_dt <- data.frame(YEAR=cc_dat_sum$YEAR,REGION=rep(subset,nrow(cc_dat_sum)),dt=cc_dat_sum$dt)
		dt_output_boot <- rbind(dt_output_boot,cc_dt)
		
		cc_dbt <- data.frame(YEAR=cc_dat_sum$YEAR,REGION=rep(subset,nrow(cc_dat_sum)),dbt=cc_dat_sum$dbt)
		dbt_output_boot <- rbind(dbt_output_boot,cc_dbt)
	}
	
	dt_sum_boot <- data.frame(YEAR=rep(c(2007:2016),3),REGION=rep(regions,each=10))
	dt_sum_boot <- merge(dt_sum_boot,dt_output_boot,by=c("YEAR","REGION"),all.x=T)
	dt_boot[,i] <- dt_sum_boot[,3]
	
	dbt_sum_boot <- data.frame(YEAR=rep(c(2009:2016),3),REGION=rep(regions,each=8))
	dbt_sum_boot <- merge(dbt_sum_boot,dbt_output_boot,by=c("YEAR","REGION"),all.x=T)
	dbt_boot[,i] <- dbt_sum_boot[,3]
}

rm(cc_dat_sum,cc_dbt,cc_dt,centroids_dat_sq,dt_output_boot,dbt_output_boot)
rm(subdat,subdat_boot)

dt_boot_df <- as.data.frame(dt_boot)
dt_boot_df$YEAR <- dt_sum_boot$YEAR
dt_boot_df$REGION <- dt_sum_boot$REGION

dbt_boot_df <- as.data.frame(dbt_boot)
dbt_boot_df$YEAR <- dbt_sum_boot$YEAR
dbt_boot_df$REGION <- dbt_sum_boot$REGION

qt95 <- function(dat) {
	quantile(dat,probs=0.95,na.rm=T)
}
qt50 <- function(dat) {
	quantile(dat,probs=0.50,na.rm=T)
}

dt_year95 <- aggregate(dt_boot_df[,1:nboot],by=list(dt_boot_df$YEAR),qt95)
dt_95 <- data.frame(YEAR=2007:2016)
dt_95$dt95 <- apply(dt_year95[,-1],1,mean,na.rm=T)
dt_year50 <- aggregate(dt_boot_df[,1:nboot],by=list(dt_boot_df$YEAR),qt50)
dt_50 <- data.frame(YEAR=2007:2016)
dt_50$dt50 <- apply(dt_year50[,-1],1,mean,na.rm=T)

dbt_year95 <- aggregate(dbt_boot_df[,1:nboot],by=list(dbt_boot_df$YEAR),qt95)
dbt_95 <- mean(unlist(dbt_year95[,-1]),na.rm=T)
dbt_year50 <- aggregate(dbt_boot_df[,1:nboot],by=list(dbt_boot_df$YEAR),qt50)
dbt_50 <- mean(unlist(dbt_year50[,-1]),na.rm=T)

dt_plot <- p_dt+geom_line(data=dt_95,aes(x=YEAR,y=dt95),linetype="longdash")+geom_line(data=dt_50,aes(x=YEAR,y=dt50),linetype="dotted")
dbt_plot <- p_dbt + geom_hline(aes(yintercept=dbt_95),linetype="longdash")+geom_hline(aes(yintercept=dbt_50),linetype="dotted")

dt_plot
dbt_plot
